# Supplementary material for: Structured sampling of molecularly classified mossy fiber inputs by cerebellar granule cells
Source: Front Comput Neurosci. 2026 Jun 22;20:1717379. doi: 10.3389/fncom.2026.1717379 (PMC13333720; doi:10.3389/fncom.2026.1717379)
Supplement: Supplementary file 1 [file Supplementary_file_1.zip]

Archive with 5 entries (4 files):
- Other Materials/
- Other Materials/GC-MF_Connectivity_Data.xlsx
- Other Materials/Interactive_3D_Map_GC-MF_Connectivity.html
- Other Materials/Interactive_3D_Map_GC-MF_Connectivity_VGluT1_Prefer-Types.html
- Other Materials/Python_Code_Final_XH_20260615.ipynb
