# Supplementary material for: Structured sampling of molecularly classified mossy fiber inputs by cerebellar granule cells
Source: Front Comput Neurosci. 2026 Jun 22;20:1717379. doi: 10.3389/fncom.2026.1717379 (PMC13333720; doi:10.3389/fncom.2026.1717379)
Supplement: Supplementary file 1 [file Supplementary_file_1.zip › Other Materials/GC-MF_Connectivity_Data.xlsx]

## Sheet: GC_data
GC_ID	GC_Center_of_Mass	Contact_MF_No	Connected_MF_ID
0	19393, 29122, 423	3	0, 1, 2
1	19029, 30368, 396	4	3, 4, 5, 6
2	22294, 28616, 473	4	7, 8, 9, 10
3	22820, 28910, 395	4	11, 12, 13, 14
4	22915, 30015, 470	4	15, 16, 17, 18
5	19725, 31666, 492	4	6, 19, 20, 21
6	22878, 25048, 409	4	9, 22, 23, 24
7	24554, 26313, 475	4	22, 25, 26, 27
8	30051, 26131, 449	5	28, 29, 30, 31, 32
9	31138, 26376, 412	5	33, 34, 35, 36
10	28877, 28234, 511	3	37, 38, 39
11	28233, 28794, 452	5	39, 40, 41, 42, 43
12	24878, 30060, 439	5	16, 37, 44, 45, 46
13	22525, 32086, 397	4	8, 47, 48, 49
14	19476, 33552, 440	4	4, 50, 51, 52
15	20192, 33710, 371	3	53, 54, 55
16	20771, 35010, 522	4	56, 57, 58, 59
17	22097, 34038, 359	3	60, 61, 62
18	23117, 32460, 357	4	58, 63, 64, 65
19	24735, 32943, 503	4	65, 66, 67, 68
20	20910, 36436, 473	4	53, 57, 62, 69
21	23141, 31824, 539	4	55, 70, 71, 72
22	24276, 36497, 462	4	73, 74, 75, 76
23	29120, 31973, 518	4	42, 77, 78, 79
24	28629, 30697, 361	4	42, 80, 81, 82
25	31212, 30862, 387	4	79, 83, 84, 85
26	31026, 29048, 428	4	86, 87, 89, 90
27	32213, 28291, 474	4	38, 90, 91, 92
28	33382, 28573, 492	4	86, 93, 94, 95
29	33597, 29211, 499	4	34, 86, 96, 97
30	32431, 31437, 370	4	97, 98, 99, 100
31	31314, 32635, 498	4	76, 86. 101, 102
32	29898, 34400, 430	4	78, 103, 104, 105
33	29482, 35026, 392	4	106, 107, 108, 109
34	28605, 36978, 520	4	110, 111, 112, 113
35	30093, 36502, 468	4	110, 114, 115, 116
36	31542, 34818, 383	4	117, 118, 119, 120
37	33274, 34676, 461	4	119, 121, 122, 123
38	33091, 35243, 459	4	106, 120, 124, 125
39	32696, 36337, 491	3	126, 127, 128
40	27604, 36040, 500	3	129, 130, 131
41	33844, 27967, 351	3	34, 96, 132
42	36501, 25711, 378	4	98, 133, 134, 135
43	36664, 26989, 499	3	136, 137, 138
44	33986, 30991, 471	6	33, 136, 139, 140, 141, 142
45	33940, 31548, 453	5	96, 99, 101, 141, 143
46	34930, 30958, 435	3	144, 145, 146
47	35278, 37031, 459	4	147, 148, 149, 150
48	35073, 38714, 450	3	150, 151, 152
49	36246, 38115, 374	4	153, 154, 155, 156
50	36815, 37773, 425	5	149, 157, 158, 159, 160
51	34773, 30410, 362	5	143, 145, 161, 162, 163
52	24014, 25874, 364	5	13, 26, 32, 164, 165

## Sheet: MF_data
MF_ID	MF_Canter_of_Mass	VGluT1	Connected_GC_ID
0	21309, 27768, 735	N	0
1	18771, 28892, 739	Y	0
2	18263, 29288, 579	Y	0
3	19309, 30715, 79	Y	1
4	18897, 31288, 638	Y	1, 14
5	18242, 32160, 518	Y	1
6	18317, 32357, 687	N	1, 5
7	20444, 27655, 379	Y	2
8	22014, 29963, 679	Y	2, 13
9	23455, 26632, 510	Y	2, 6
10	22716, 27228, 264	Y	2
11	22948, 30274, 771	N	3
12	23891, 28472, 625	N	3
13	24742, 27725, 373	Y	3, 52
14	24351, 27746, 579	Y	3
15	20312, 29329, 793	N	4
16	24749, 29780, 849	Y	4, 12
17	23266, 28727, 60	Y	4
18	22331, 30811, 849	N	4
19	20795, 32977, 630	N	5
20	20057, 33463, 620	Y	5
21	19198, 28371, 283	Y	5
22	24485, 25371, 721	N	6, 7
23	26327, 25913, 370	Y	6
24	23711, 27183, 384	N	6
25	23574, 26852, 0	Y	7
26	25342, 27499, 235	Y	7, 52
27	25511, 28182, 722	Y	7
28	33012, 27030, 609	N	8
29	27988, 26939, 0	Y	8
30	30160, 26826, 650	N	8
31	31617, 26583, 618	N	8
32	26275, 27064, 395	N	8, 52
33	34685, 28209, 586	N	9, 44
34	31467, 28586, 287	N	9, 29, 41
35	30460, 27358, 470	N	9, 9
36	27122, 25925, 803	Y	9
37	27307, 30124, 256	Y	10, 12
38	30501, 28455, 93	Y	10, 27
39	27032, 28020, 97	Y	10, 11
40	28132, 30501, 331	Y	11
41	29639, 26899, 402	N	11
42	29298, 29140, 469	Y	11, 23, 24
43	24841, 27403, 708	Y	11
44	24621, 30068, 611	Y	12
45	23698, 32288, 849	N	12
46	26866, 29683, 363	Y	12
47	19445, 31539, 278	Y	13
48	21741, 30707, 559	Y	13
49	22954, 30755, 465	N	13
50	20693, 32372, 849	N	14
51	18487, 36392, 750	N	14
52	21419, 32886, 280	N	14
53	19824, 34795, 601	N	15, 20
54	21283, 35067, 340	N	15
55	19826, 31921, 194	N	15, 21
56	22796, 33909, 620	Y	16
57	21313, 35217, 0	Y	16, 20
58	23400, 32773, 684	N	16, 18
59	18031, 35946, 54	Y	16
60	21550, 35357, 383	N	17
61	22795, 32988, 83	Y	17
62	22549, 35552, 192	Y	17, 20
63	22396, 32521, 0	Y	18
64	25284, 31932, 516	Y	18
65	24336, 31710, 469	Y	18, 19
66	25420, 35077, 576	N	19
67	26011, 33075, 849	Y	19
68	24319, 33573, 0	Y	19
69	19926, 38024, 849	N	20
70	24009, 30679, 849	Y	21
71	23651, 34007, 849	N	21
72	23322, 31600, 0	N	21
73	25120, 35524, 777	N	22
74	25970, 37085, 849	N	22
75	22496, 35880, 74	Y	22
76	26723, 34559, 348	Y	22, 31
77	29358, 32000, 697	N	23
78	29618, 33728, 841	Y	23, 32
79	30197, 29938, 558	Y	23, 25
80	27813, 32102, 335	N	24
81	27886, 34451, 84	Y	24
82	30963, 30760, 538	Y	24
83	32743, 30820, 145	N	25
84	32307, 30505, 240	N	25
85	33371, 33728, 413	Y	25
86	32417, 31294, 752	Y	26, 28, 29, 31
87	30968, 28445, 849	Y	26
88	30643, 32335, 558	N	26
89	31176, 30741, 187	Y	26
90	31065, 29641, 650	Y	27
91	30650, 28608, 416	N	27
92	34805, 26567, 571	N	27
93	35633, 30099, 604	Y	28
94	31673, 27602, 44	N	28
95	34288, 28106, 746	Y	28
96	34741, 27575, 105	Y	29, 41, 45
97	33861, 30715, 811	Y	29, 30
98	34137, 29147, 397	Y	30, 42
99	33331, 30595, 0	Y	30, 45
100	34304, 33986, 849	Y	30
101	33435, 31953, 849	N	31, 45
102	31343, 31677, 172	Y	31
103	30234, 32839, 480	Y	32
104	27432, 34109, 0	Y	32
105	29141, 36053, 258	Y	32
106	30425, 36324, 295	N	33, 38
107	30736, 34979, 387	Y	33
108	32613, 33636, 255	Y	33
109	29399, 33623, 349	Y	33
110	28004, 36694, 577	N	34, 35
111	27164, 36909, 849	N	34
112	29743, 38018, 551	Y	34
113	25292, 38357, 177	Y	34
114	27786, 37797, 382	N	35
115	30836, 37111, 493	Y	35
116	31109, 35402, 286	N	35
117	31212, 36566, 509	Y	36
118	32146, 35966, 672	Y	36
119	30095, 33810, 277	Y	36, 37
120	31787, 34218, 494	Y	36, 38
121	33535, 36029, 765	N	37
122	33443, 33360, 199	Y	37
123	34303, 33349, 325	Y	37
124	35135, 36088, 505	Y	38
125	35429, 34722, 589	Y	38
126	30505, 35166, 101	Y	39
127	34014, 34583, 679	Y	39
128	33956, 37305, 469	Y	39
129	27143, 33280, 220	Y	40
130	27097, 38192, 385	N	40
131	26210, 35470, 172	Y	40
132	31658, 31182, 0	Y	41
133	34326, 26648, 849	Y	42
134	34291, 29732, 382	Y	42
135	36382, 27295, 343	Y	42
136	35390, 29457, 459	Y	43, 44
137	37174, 27701, 849	Y	43
138	36643, 28841, 580	Y	43
139	32874, 30214, 513	N	44
140	32849, 32008, 0	Y	44
141	34628, 32524, 423	N	44, 45
142	32965, 27928, 135	Y	44
143	33075, 30841, 591	Y	45, 51
144	33523, 33056, 199	Y	46
145	34410, 30322, 106	Y	46, 51
146	33418, 32529, 380	N	46
147	34648, 35434, 389	N	47
148	34851, 38141, 0	Y	47
149	37314, 35072, 481	Y	47, 50
150	33175, 36411, 309	Y	47, 48
151	34395, 38166, 849	N	48
152	32594, 37187, 489	Y	48
153	37191, 38520, 664	Y	49
154	37063, 39998, 744	Y	49
155	37186, 39189, 224	Y	49
156	36641, 38280, 849	N	49
157	34553, 36182, 638	N	50
158	36516, 38637, 849	N	50
159	35243, 37742, 318	Y	50
160	36828, 39488, 494	Y	50
161	35705, 31621, 849	Y	51
162	33564, 30854, 312	Y	51
163	33921, 32291, 212	Y	51
164	24125, 28468, 81	Y	52
165	22490, 27258, 737	Y	52
