# Supplementary material for: Structured sampling of molecularly classified mossy fiber inputs by cerebellar granule cells
Source: Front Comput Neurosci. 2026 Jun 22;20:1717379. doi: 10.3389/fncom.2026.1717379 (PMC13333720; doi:10.3389/fncom.2026.1717379)
Supplement: Supplementary file 1 [file Supplementary_file_1.zip › Other Materials/Python_Code_Final_XH_20260615.ipynb]

# %% [markdown]
Note: 
-Some analyses in this notebook involve Monte Carlo simulations with random sampling. Therefore, numerical results and generated figures may not exactly match those shown in the paper, but the overall trends and conclusions should remain consistent.
- The code has been deposited to GitHub: https://github.com/drxiaomenghan/granule-cell-mf-connectivity.

# %% [code]
# Install required packages (run if needed)
!pip install seaborn openpyxl pandas numpy matplotlib plotly

# %% [code]
import pandas as pd
import numpy as np
import matplotlib.pyplot as plt
from mpl_toolkits.mplot3d import Axes3D
import plotly.express as px

# %% [markdown]
1. Import granule cell-mossy fiber terminal connectivity data

# %% [code]
# 1. Import granule cell–mossy fiber connectivity data

# Load Excel file
file_path = 'data/GC-MF_Connectivity_Data.xlsx'

# Load Sheet 1: Granule Cells
df_gc = pd.read_excel(file_path, sheet_name=0)  # or use 'Sheet1' if named

# Load Sheet 2: Mossy Fibers
df_mf = pd.read_excel(file_path, sheet_name=1)  # or use 'Sheet2'

# --- Convert 'Y'/'N' to Boolean ---
df_mf['VGluT1'] = df_mf['VGluT1'].map({'Y': True, 'N': False})

# --- Parse 3D coordinate strings into numpy arrays ---
def parse_coords(coord_str):
    try:
        return np.array([float(x) for x in str(coord_str).split(',')])
    except:
        return np.array([np.nan, np.nan, np.nan])  # fallback for invalid data

df_gc['GC_Center_of_Mass'] = df_gc['GC_Center_of_Mass'].apply(parse_coords)
df_mf['MF_Canter_of_Mass'] = df_mf['MF_Canter_of_Mass'].apply(parse_coords)

# Preview results
print("Granule Cell coordinates:")
print(df_gc[['GC_ID', 'GC_Center_of_Mass']].head())

print("\nMossy Fiber data with boolean VGluT1:")
print(df_mf[['MF_ID', 'MF_Canter_of_Mass', 'VGluT1']].head())

# %% [markdown]
2. Generate summary statistics

# %% [code]
# 1. Number of granule cells
num_gc = len(df_gc)

# 2. Distribution of MF contacts per GC
mf_per_gc_stats = df_gc['Contact_MF_No'].describe()

# 3. Top GCs with most MF contacts
top_gcs = df_gc.sort_values('Contact_MF_No', ascending=False).head()

# 4. Number of mossy fibers
num_mf = len(df_mf)

# 5. VGluT1-positive vs VGluT1-negative MFs
vglut_counts = df_mf['VGluT1'].value_counts()

# Distribution of GC connections per MF
# Connected_GC_ID format: "gc1,gc2,..."
df_mf['GC_Count'] = df_mf['Connected_GC_ID'].apply(lambda x: len(str(x).split(',')) if pd.notna(x) else 0)
gc_per_mf_stats = df_mf['GC_Count'].describe()

# Print summary statistics
print(f"Granule cells: {num_gc}")
print(f"Mossy fibers: {num_mf}")

print("\nMFs per GC (Contact_MF_No):")
print(mf_per_gc_stats)

print("\nTop GCs by MF contacts:")
print(top_gcs[['GC_ID', 'Contact_MF_No']])

print("\nVGluT1+ vs VGluT1− counts:")
print(vglut_counts)

print("\nGCs per MF:")
print(gc_per_mf_stats)

# %% [markdown]
3. Generate histograms of MF per GC and GC per MF, and box plot of VGLuT1 expression in MF (Figure 1g, h, i)

# %% [code]

import matplotlib as mpl
import matplotlib.pyplot as plt

# Keep fonts editable in Adobe Illustrator
mpl.rcParams.update({
    "pdf.fonttype": 42,
    "ps.fonttype": 42,
    "svg.fonttype": "none",
    "savefig.transparent": True,
    "savefig.bbox": "tight"
})

# 1. Histogram: mossy fibers per granule cell
plt.figure(figsize=(6, 4))

plt.hist(
    df_gc['Contact_MF_No'],
    bins=range(0, df_gc['Contact_MF_No'].max() + 2),
    edgecolor='black',
    color='lightgray'
)

plt.title('Mossy Fibers per Granule Cell')
plt.xlabel('Number of Mossy Fibers')
plt.ylabel('Granule Cell Count')

plt.tight_layout()
plt.savefig('figures/mf_per_gc_histogram.pdf', format='pdf')
plt.show()


# 2. Histogram: granule cells per mossy fiber
plt.figure(figsize=(6, 4))

plt.hist(
    df_mf['GC_Count'],
    bins=range(0, df_mf['GC_Count'].max() + 2),
    edgecolor='black',
    color='lightgray'
)

plt.title('Granule Cells per Mossy Fiber')
plt.xlabel('Number of Granule Cells')
plt.ylabel('Mossy Fiber Count')

plt.tight_layout()
plt.savefig('figures/gc_per_mf_histogram.pdf', format='pdf')
plt.show()


# 3. Bar chart: VGluT1-positive vs VGluT1-negative mossy fibers
plt.figure(figsize=(4, 4))

vglut_counts = df_mf['VGluT1'].value_counts()

plt.bar(
    ['VGluT1+', 'VGluT1−'],
    vglut_counts.values,
    color=['cyan', 'orange']
)

plt.title('VGluT1 Expression in Mossy Fibers')
plt.ylabel('Mossy Fiber Count')

plt.tight_layout()
plt.savefig('figures/vglut1_expression_barplot.pdf', format='pdf')
plt.show()

# %% [markdown]
4. Generate bar chart of cell types in the granule layer (Figure 1d)

# %% [code]

import numpy as np
import matplotlib as mpl
import matplotlib.pyplot as plt
from matplotlib import gridspec

# Keep fonts editable in Adobe Illustrator
mpl.rcParams.update({
    "pdf.fonttype": 42,
    "ps.fonttype": 42,
    "savefig.bbox": "tight",
})

# Cell type labels
labels = [
    "Granule Cells", "Astrocytes", "Oligodendrocytes",
    "Basket Cells", "Purkinje Cell", "Unknown"
]

# Split granule cells into lighter-cytoplasm and main groups
gc_light = 12
gc_main = 352

counts_light = np.array([gc_light, 0, 0, 0, 0, 0])
counts_main = np.array([gc_main, 12, 2, 2, 1, 1])

# Bar colors
colors_light = ["#ADD8E6", None, None, None, None, None]
colors_main = ["blue", "red", "yellow", "violet", "green", "gray"]

# Sort cell types by total count
totals = counts_light + counts_main
order = np.argsort(totals)[::-1]

labels_s = [labels[i] for i in order]
counts_light_s = counts_light[order]
counts_main_s = counts_main[order]
colors_light_s = [colors_light[i] if colors_light[i] is not None else "none" for i in order]
colors_main_s = [colors_main[i] for i in order]

# Figure with broken y-axis
fig = plt.figure(figsize=(6, 8))
gs = gridspec.GridSpec(2, 1, height_ratios=[3, 5], hspace=0.05)

ax_high = fig.add_subplot(gs[0])
ax_low = fig.add_subplot(gs[1], sharex=ax_high)

# Draw stacked bars on both axes
bars_light_low = ax_low.bar(
    labels_s, counts_light_s,
    color=colors_light_s, edgecolor="black",
    label="Granule Cells (lighter cytoplasm)"
)

bars_light_high = ax_high.bar(
    labels_s, counts_light_s,
    color=colors_light_s, edgecolor="black"
)

bars_main_low = ax_low.bar(
    labels_s, counts_main_s,
    bottom=counts_light_s,
    color=colors_main_s, edgecolor="black"
)

bars_main_high = ax_high.bar(
    labels_s, counts_main_s,
    bottom=counts_light_s,
    color=colors_main_s, edgecolor="black"
)

# Axis limits for broken y-axis
ax_low.set_ylim(0, 15)
ax_high.set_ylim(300, 380)

plt.setp(ax_high.get_xticklabels(), visible=False)

ax_high.set_title("Cell Type Counts in the Granule Layer")
ax_low.set_ylabel("Count")
ax_low.set_xlabel("Cell Type")

# Annotate total counts
for b, total in zip(bars_main_high, totals[order]):
    x = b.get_x() + b.get_width() / 2
    ax_high.text(
        x, ax_high.get_ylim()[1] - 2, f"{int(total)}",
        ha="center", va="top", fontsize=9
    )

# Label lighter-cytoplasm GC segment
gc_idx = labels_s.index("Granule Cells")

if counts_light_s[gc_idx] > 0:
    b = bars_light_low[gc_idx]
    x = b.get_x() + b.get_width() / 2
    ax_low.text(
        x, counts_light_s[gc_idx] * 0.5,
        "12 lighter\ncytoplasm",
        ha="center", va="center", fontsize=8
    )

# Annotate non-GC small categories
for b, total in zip(bars_main_low, totals[order]):
    if b.get_x() != bars_main_low[gc_idx].get_x():
        x = b.get_x() + b.get_width() / 2
        ax_low.text(
            x, min(total, ax_low.get_ylim()[1]) - 0.5, f"{int(total)}",
            ha="center", va="top", fontsize=9
        )

# Draw diagonal break marks
d = 0.015

kwargs = dict(transform=ax_high.transAxes, color="k", clip_on=False)
ax_high.plot((-d, +d), (-d, +d), **kwargs)
ax_high.plot((1 - d, 1 + d), (-d, +d), **kwargs)

kwargs.update(transform=ax_low.transAxes)
ax_low.plot((-d, +d), (1 - d, 1 + d), **kwargs)
ax_low.plot((1 - d, 1 + d), (1 - d, 1 + d), **kwargs)

# Legend
ax_high.legend(
    handles=[bars_light_high[gc_idx]],
    labels=["Granule Cells (lighter cytoplasm)"],
    loc="upper right",
    frameon=False
)

plt.tight_layout()
plt.savefig("figures/cell_type_counts_granule_layer_broken_axis.pdf", format="pdf")
plt.show()

# %% [markdown]
5. Generate interactive 3D plot of GC, MF location and connectivity (Figure 1f)

# %% [code]

import ast
import numpy as np
import pandas as pd
import plotly.graph_objects as go

# Voxel size: convert from nm to µm
XY_NM = 8.0
Z_NM = 30.0
NM_TO_UM = 0.001

XY_UM_PER_UNIT = XY_NM * NM_TO_UM
Z_UM_PER_UNIT = Z_NM * NM_TO_UM


def _parse_triplet(v):
    if v is None or (isinstance(v, float) and np.isnan(v)):
        return None
    if isinstance(v, (list, tuple, np.ndarray, pd.Series)):
        return [float(v[0]), float(v[1]), float(v[2])] if len(v) >= 3 else None
    if isinstance(v, str):
        try:
            return _parse_triplet(ast.literal_eval(v.strip()))
        except Exception:
            return None
    return None


def _extract_xyz_units(df: pd.DataFrame, kind: str):
    df = df.copy()

    if all(col in df.columns for col in ['x', 'y', 'z']):
        df['x_u'] = pd.to_numeric(df['x'], errors='coerce')
        df['y_u'] = pd.to_numeric(df['y'], errors='coerce')
        df['z_u'] = pd.to_numeric(df['z'], errors='coerce')
        return df

    com_candidates = []

    if kind.lower().startswith('gc'):
        com_candidates += ['GC_Center_of_Mass', 'gc_center_of_mass']

    if kind.lower().startswith('mf'):
        com_candidates += [
            'MF_Center_of_Mass', 'MF_Canter_of_Mass',
            'mf_center_of_mass', 'mf_canter_of_mass'
        ]

    com_candidates += ['Center_of_Mass', 'center_of_mass', 'COM', 'com']

    com_col = next((c for c in com_candidates if c in df.columns), None)

    if com_col is not None:
        parsed = df[com_col].apply(_parse_triplet)
        df['x_u'] = parsed.apply(lambda p: p[0] if p else np.nan)
        df['y_u'] = parsed.apply(lambda p: p[1] if p else np.nan)
        df['z_u'] = parsed.apply(lambda p: p[2] if p else np.nan)
        return df

    raise KeyError(f"Could not find coordinates for kind='{kind}'. Columns: {list(df.columns)}")


def _add_um_columns(df):
    df['x_um'] = df['x_u'] * XY_UM_PER_UNIT
    df['y_um'] = df['y_u'] * XY_UM_PER_UNIT
    df['z_um'] = df['z_u'] * Z_UM_PER_UNIT
    return df


# Convert GC and MF coordinates to µm
df_gc = _extract_xyz_units(df_gc, kind='gc')
df_mf = _extract_xyz_units(df_mf, kind='mf')

df_gc = _add_um_columns(df_gc)
df_mf = _add_um_columns(df_mf)

df_gc['Type'] = 'GC'
df_mf['Type'] = df_mf['VGluT1'].map({
    True: 'MF (VGluT1+)',
    False: 'MF (VGluT1−)'
})


# GC trace
gc_trace = go.Scatter3d(
    x=df_gc['x_um'],
    y=df_gc['y_um'],
    z=df_gc['z_um'],
    mode='markers',
    marker=dict(size=3, color='blue'),
    name='Granule Cells',
    hovertemplate='GC<br>x=%{x:.3f} µm<br>y=%{y:.3f} µm<br>z=%{z:.3f} µm<extra></extra>'
)


# MF traces
mf_pos_df = df_mf[df_mf['VGluT1']]
mf_neg_df = df_mf[~df_mf['VGluT1']]

mf_trace_pos = go.Scatter3d(
    x=mf_pos_df['x_um'],
    y=mf_pos_df['y_um'],
    z=mf_pos_df['z_um'],
    mode='markers',
    marker=dict(size=5, color='cyan'),
    name='MF (VGluT1+)',
    hovertemplate='MF (VGluT1+)<br>x=%{x:.3f} µm<br>y=%{y:.3f} µm<br>z=%{z:.3f} µm<extra></extra>'
)

mf_trace_neg = go.Scatter3d(
    x=mf_neg_df['x_um'],
    y=mf_neg_df['y_um'],
    z=mf_neg_df['z_um'],
    mode='markers',
    marker=dict(size=5, color='orange'),
    name='MF (VGluT1−)',
    hovertemplate='MF (VGluT1−)<br>x=%{x:.3f} µm<br>y=%{y:.3f} µm<br>z=%{z:.3f} µm<extra></extra>'
)


# Connectivity lines
line_traces = []

for _, row in df_mf.iterrows():
    mf_um = [row['x_um'], row['y_um'], row['z_um']]

    connected_gc_ids = []

    if 'Connected_GC_ID' in df_mf.columns and pd.notna(row['Connected_GC_ID']):
        connected_gc_ids = [
            s.strip() for s in str(row['Connected_GC_ID']).split(',')
            if s.strip()
        ]

    for gc_id in connected_gc_ids:
        try:
            gid = int(gc_id)
        except ValueError:
            continue

        sel = df_gc['GC_ID'].eq(gid)

        if not sel.any():
            continue

        gcr = df_gc.loc[sel].iloc[0]
        gc_um = [gcr['x_um'], gcr['y_um'], gcr['z_um']]

        line_traces.append(go.Scatter3d(
            x=[mf_um[0], gc_um[0]],
            y=[mf_um[1], gc_um[1]],
            z=[mf_um[2], gc_um[2]],
            mode='lines',
            line=dict(color='gray', width=1),
            showlegend=False,
            hoverinfo='skip'
        ))


# Create and save interactive figure
fig = go.Figure(data=[gc_trace, mf_trace_pos, mf_trace_neg] + line_traces)

fig.update_layout(
    title='GC–MF Connectivity in 3D',
    scene=dict(
        xaxis_title='X (µm)',
        yaxis_title='Y (µm)',
        zaxis_title='Z (µm)',
        aspectmode='data'
    ),
    showlegend=True
)

fig.write_html('figures/interactive_3d_gc_mf_connectivity_um.html')

# %% [markdown]
6. GC-MF distances

# %% [markdown]
6.1. Compute GC-MF distance,and create histogram, box plot, and CDF graph (Figure 1k)

# %% [code]

import numpy as np
import matplotlib as mpl
import matplotlib.pyplot as plt
from scipy.stats import ttest_ind

# Keep fonts editable in Adobe Illustrator
mpl.rcParams.update({
    "pdf.fonttype": 42,
    "ps.fonttype": 42,
    "savefig.bbox": "tight",
})

# Voxel size in µm per unit: X, Y, Z
voxel_size = np.array([0.008, 0.008, 0.030])

distances, distances_pos, distances_neg = [], [], []

# Compute all GC–MF distances, split by VGluT1 status
for _, mf_row in df_mf[df_mf['Connected_GC_ID'].notna()].iterrows():
    mf_pos = np.array(mf_row['MF_Canter_of_Mass']) * voxel_size
    connected_gc_ids = str(mf_row['Connected_GC_ID']).split(',')

    for gc_id in connected_gc_ids:
        gc_row = df_gc[df_gc['GC_ID'] == int(gc_id)]

        if not gc_row.empty:
            gc_pos = np.array(gc_row.iloc[0]['GC_Center_of_Mass']) * voxel_size
            dist = np.linalg.norm(mf_pos - gc_pos)

            distances.append(dist)

            if mf_row['VGluT1']:
                distances_pos.append(dist)
            else:
                distances_neg.append(dist)

# Summary statistics
avg_distance = float(np.mean(distances)) if len(distances) else np.nan
max_distance = float(np.max(distances)) if len(distances) else np.nan

avg_pos = float(np.mean(distances_pos)) if len(distances_pos) else np.nan
max_pos = float(np.max(distances_pos)) if len(distances_pos) else np.nan

avg_neg = float(np.mean(distances_neg)) if len(distances_neg) else np.nan
max_neg = float(np.max(distances_neg)) if len(distances_neg) else np.nan

print(f"Average GC–MF distance: {avg_distance:.2f} µm")
print(f"Maximum GC–MF distance: {max_distance:.2f} µm")
print(f"VGluT1+ → Avg: {avg_pos:.2f} µm, Max: {max_pos:.2f} µm")
print(f"VGluT1− → Avg: {avg_neg:.2f} µm, Max: {max_neg:.2f} µm")

# Welch's t-test
if len(distances_pos) > 1 and len(distances_neg) > 1:
    t_stat, p_val = ttest_ind(distances_pos, distances_neg, equal_var=False)
else:
    t_stat, p_val = np.nan, np.nan


# 1. Histogram
plt.figure(figsize=(6, 4))

plt.hist(
    distances_pos, bins=15, alpha=0.7,
    label='VGluT1+', color='cyan', edgecolor='black'
)

plt.hist(
    distances_neg, bins=15, alpha=0.7,
    label='VGluT1−', color='orange', edgecolor='black'
)

plt.title('GC–MF Distance Distribution')
plt.xlabel('Distance (µm)')
plt.ylabel('Count')
plt.legend()

if np.isfinite(p_val):
    plt.text(
        0.95, 0.95, f'p = {p_val:.3g}',
        transform=plt.gca().transAxes,
        ha='right', va='top', fontsize=10,
        bbox=dict(facecolor='white', edgecolor='gray', boxstyle='round')
    )

plt.tight_layout()
plt.savefig('figures/gc_mf_distance_histogram.pdf', format='pdf')
plt.show()


# 2. Boxplot
fig, ax = plt.subplots(figsize=(4, 4))

ax.boxplot(
    [distances_pos, distances_neg],
    labels=['VGluT1+', 'VGluT1−'],
    boxprops=dict(color='black'),
    medianprops=dict(color='red')
)

ax.set_title('GC–MF Distances')
ax.set_ylabel('Distance (µm)')

if distances_pos and distances_neg:
    y_max = max(max(distances_pos), max(distances_neg))
    y_annot = y_max + 2

    ax.plot([1, 2], [y_annot, y_annot], color='black', lw=1)

    if np.isfinite(p_val):
        ax.text(
            1.5, y_annot - 0.5, f'p = {p_val:.3g}',
            ha='center', va='bottom', fontsize=10
        )

plt.tight_layout()
plt.savefig('figures/gc_mf_distance_boxplot.pdf', format='pdf')
plt.show()


# 3. CDF
plt.figure(figsize=(6, 4))

if distances_pos:
    sorted_pos = np.sort(distances_pos)
    cdf_pos = np.arange(1, len(sorted_pos) + 1) / len(sorted_pos)
    plt.plot(sorted_pos, cdf_pos, label='VGluT1+', color='cyan')

if distances_neg:
    sorted_neg = np.sort(distances_neg)
    cdf_neg = np.arange(1, len(sorted_neg) + 1) / len(sorted_neg)
    plt.plot(sorted_neg, cdf_neg, label='VGluT1−', color='orange')

plt.title('GC–MF Distance CDF')
plt.xlabel('Distance (µm)')
plt.ylabel('Cumulative Probability')
plt.legend()

plt.tight_layout()
plt.savefig('figures/gc_mf_distance_cdf.pdf', format='pdf')
plt.show()

# %% [markdown]
6.2. Create colored-histogram (Figure 1j)

# %% [code]

import matplotlib as mpl
import matplotlib.pyplot as plt

# Keep fonts editable in Adobe Illustrator
mpl.rcParams.update({
    "pdf.fonttype": 42,
    "ps.fonttype": 42,
    "savefig.bbox": "tight",
})

# Create boxplot with colored boxes
fig, ax = plt.subplots(figsize=(4, 4))

box = ax.boxplot(
    [distances_pos, distances_neg],
    labels=['VGluT1+', 'VGluT1−'],
    patch_artist=True,
    boxprops=dict(color='black'),
    medianprops=dict(color='red')
)

# Box colors
colors = ['cyan', 'orange']

for patch, color in zip(box['boxes'], colors):
    patch.set_facecolor(color)

# Labels
ax.set_title('GC–MF Distances')
ax.set_ylabel('Distance (µm)')

# P-value annotation
y_max = max(max(distances_pos), max(distances_neg))
y_annot = y_max + 2

ax.plot([1, 2], [y_annot, y_annot], color='black', lw=1)

ax.text(
    1.5, y_annot + 0.15,
    f'p = {p_val:.3g}',
    ha='center', va='bottom', fontsize=10
)

plt.tight_layout()
plt.savefig('figures/gc_mf_distance_colored_boxplot.pdf', format='pdf')
plt.show()

# %% [markdown]
6.3. Generate summary statistics of GC-MF distances

# %% [code]

import numpy as np
import pandas as pd
import re

# Helper functions
def get_mf_pos_um(row):
    """Return MF position in microns, handling Center_of_Mass key variants."""
    key = "MF_Center_of_Mass" if "MF_Center_of_Mass" in row else "MF_Canter_of_Mass"
    x, y, z = np.array(row[key], dtype=float)
    return np.array([x * voxel_size[0], y * voxel_size[1], z * voxel_size[2]], dtype=float)


def get_gc_pos_um(gc_id):
    """Return GC position in microns by GC_ID; return None if not found."""
    m = df_gc.loc[df_gc["GC_ID"] == gc_id]

    if m.empty:
        return None

    x, y, z = np.array(m.iloc[0]["GC_Center_of_Mass"], dtype=float)
    return np.array([x * voxel_size[0], y * voxel_size[1], z * voxel_size[2]], dtype=float)


def clean_gc_ids(val):
    """Extract numeric GC IDs from a string."""
    if pd.isna(val):
        return []

    return [int(s) for s in re.findall(r"\d+", str(val))]


# Collect GC–MF distances in µm
dist_all = []
dist_pos = []  # VGluT1+
dist_neg = []  # VGluT1−

for _, mf_row in df_mf.iterrows():
    gc_ids = clean_gc_ids(mf_row.get("Connected_GC_ID"))

    if not gc_ids:
        continue

    try:
        mf_pos = get_mf_pos_um(mf_row)
    except Exception:
        continue

    for gid in gc_ids:
        gc_pos = get_gc_pos_um(gid)

        if gc_pos is None:
            continue

        d = float(np.linalg.norm(mf_pos - gc_pos))
        dist_all.append(d)

        if bool(mf_row["VGluT1"]):
            dist_pos.append(d)
        else:
            dist_neg.append(d)


# Summarize distances
def summarize(values):
    if len(values) == 0:
        return pd.Series(
            {k: np.nan for k in ["mean", "std", "min", "25%", "50%", "75%", "max"]}
        )

    s = pd.Series(values)
    desc = s.describe()
    return desc[["mean", "std", "min", "25%", "50%", "75%", "max"]].round(3)


summary_all = summarize(dist_all)
summary_pos = summarize(dist_pos)
summary_neg = summarize(dist_neg)

print("GC–MF distance summary — all MFs (µm)")
print(summary_all)

print("\nGC–MF distance summary — VGluT1+ MFs (µm)")
print(summary_pos)

print("\nGC–MF distance summary — VGluT1− MFs (µm)")
print(summary_neg)

# %% [markdown]
7. GC-based null modeling using avergage distance (Adult Model) or maxium distance (Permissive Upper-Bound Model) (Figure 2d)

# %% [code]

import itertools
import numpy as np
import re
import matplotlib as mpl
import matplotlib.pyplot as plt

# Keep fonts editable in Adobe Illustrator
mpl.rcParams.update({
    "pdf.fonttype": 42,
    "ps.fonttype": 42,
    "savefig.bbox": "tight",
})

# Step 1: Preprocess real GC-to-MF connectivity
real_connect_dict = {
    row['GC_ID']: set(map(int, re.findall(r'\d+', str(row['Connected_MF_ID']))))
    if pd.notna(row['Connected_MF_ID']) else set()
    for _, row in df_gc.iterrows()
}

# Step 2: Count GC-GC pairs sharing at least one MF
gc_ids = list(real_connect_dict.keys())

real_shared_counts = [
    len(real_connect_dict[gc1] & real_connect_dict[gc2])
    for gc1, gc2 in itertools.combinations(gc_ids, 2)
]

real_frac_ge1 = np.sum(np.array(real_shared_counts) >= 1) / len(real_shared_counts)


# Step 3: Monte Carlo null model using average GC-MF distance
n_iterations = 1000
null_fracs_ge1_avg = []

for _ in range(n_iterations):
    null_connect_dict = {}

    for _, gc_row in df_gc.iterrows():
        gc_id = gc_row['GC_ID']
        gc_pos = np.array(gc_row['GC_Center_of_Mass']) * voxel_size
        n_conn = int(gc_row['Contact_MF_No'])

        eligible_mfs = []

        for _, mf_row in df_mf.iterrows():
            mf_pos = np.array(mf_row['MF_Canter_of_Mass']) * voxel_size
            dist = np.linalg.norm(gc_pos - mf_pos)

            if dist <= avg_distance:
                eligible_mfs.append(mf_row['MF_ID'])

        selected = np.random.choice(
            eligible_mfs,
            min(n_conn, len(eligible_mfs)),
            replace=False
        ) if eligible_mfs else []

        null_connect_dict[gc_id] = set(selected)

    null_shared_counts = [
        len(null_connect_dict[gc1] & null_connect_dict[gc2])
        for gc1, gc2 in itertools.combinations(null_connect_dict.keys(), 2)
    ]

    frac_ge1 = np.sum(np.array(null_shared_counts) >= 1) / len(null_shared_counts)
    null_fracs_ge1_avg.append(frac_ge1)

p_val_avg = np.mean(np.array(null_fracs_ge1_avg) <= real_frac_ge1)

print(f"P-value (real < null, average distance model): {p_val_avg:.4f}")


# Step 4: Monte Carlo null model using maximum GC-MF distance
null_fracs_ge1_max = []

for _ in range(n_iterations):
    null_connect_dict = {}

    for _, gc_row in df_gc.iterrows():
        gc_id = gc_row['GC_ID']
        gc_pos = np.array(gc_row['GC_Center_of_Mass']) * voxel_size
        n_conn = int(gc_row['Contact_MF_No'])

        eligible_mfs = []

        for _, mf_row in df_mf.iterrows():
            mf_pos = np.array(mf_row['MF_Canter_of_Mass']) * voxel_size
            dist = np.linalg.norm(gc_pos - mf_pos)

            if dist <= max_distance:
                eligible_mfs.append(mf_row['MF_ID'])

        selected = np.random.choice(
            eligible_mfs,
            min(n_conn, len(eligible_mfs)),
            replace=False
        ) if eligible_mfs else []

        null_connect_dict[gc_id] = set(selected)

    null_shared_counts = [
        len(null_connect_dict[gc1] & null_connect_dict[gc2])
        for gc1, gc2 in itertools.combinations(null_connect_dict.keys(), 2)
    ]

    frac_ge1 = np.sum(np.array(null_shared_counts) >= 1) / len(null_shared_counts)
    null_fracs_ge1_max.append(frac_ge1)

p_val_max = np.mean(np.array(null_fracs_ge1_max) <= real_frac_ge1)

print(f"P-value (real < null, maximum distance model): {p_val_max:.4f}")


# Step 5: Compute Cohen's d effect sizes
mean_null_avg = np.mean(null_fracs_ge1_avg)
std_null_avg = np.std(null_fracs_ge1_avg, ddof=1)
cohens_d_avg = (real_frac_ge1 - mean_null_avg) / std_null_avg

mean_null_max = np.mean(null_fracs_ge1_max)
std_null_max = np.std(null_fracs_ge1_max, ddof=1)
cohens_d_max = (real_frac_ge1 - mean_null_max) / std_null_max

print(f"Cohen's d (average distance model): {cohens_d_avg:.3f}")
print(f"Cohen's d (maximum distance model): {cohens_d_max:.3f}")


# Step 6: Plot null distributions and real value
plt.figure(figsize=(6, 4))

plt.hist(
    null_fracs_ge1_avg,
    bins=30,
    color='green',
    alpha=0.6,
    label='Null: Average Distance Model',
    density=True
)

plt.hist(
    null_fracs_ge1_max,
    bins=30,
    color='lightgreen',
    alpha=0.6,
    label='Null: Maximum Distance Model',
    density=True
)

plt.axvline(
    real_frac_ge1,
    color='black',
    linestyle='--',
    linewidth=2,
    label='Reconstructed Data'
)

plt.xlabel('Fraction of GC-GC Pairs Sharing ≥1 MF')
plt.ylabel('Probability Density')
plt.title('GC-GC Pairs Sharing ≥1 MF')
plt.legend()
plt.tight_layout()

plt.savefig('figures/gc_gc_shared_mf_null_model_ge1.pdf', format='pdf')
plt.show()

# %% [markdown]
8. GC-based Null modeling with avergage distance (Adult Model) or maxium distance (Permissive Upper-Bound Model), analyzed separately for VGluT1-positive and VGluT1-negative MFs (Figure2e, f)

# %% [code]


df_mf_vglut1_pos = df_mf[df_mf['VGluT1']]
df_mf_vglut1_neg = df_mf[~df_mf['VGluT1']]


def analyze_gc_sharing(df_gc, df_mf_subset, voxel_size, avg_distance, max_distance, label='VGluT1+'):
    import numpy as np
    import itertools
    import matplotlib as mpl
    import matplotlib.pyplot as plt
    import re

    # Keep fonts editable in Adobe Illustrator
    mpl.rcParams.update({
        "pdf.fonttype": 42,
        "ps.fonttype": 42,
        "savefig.bbox": "tight",
    })

    valid_mf_ids = set(df_mf_subset['MF_ID'])

    # Real GC-to-MF connectivity, restricted to the selected MF subset
    real_connect_dict = {
        row['GC_ID']: set(map(int, re.findall(r'\d+', str(row['Connected_MF_ID'])))).intersection(valid_mf_ids)
        if pd.notna(row['Connected_MF_ID']) else set()
        for _, row in df_gc.iterrows()
    }

    gc_ids = list(real_connect_dict.keys())

    real_shared_counts = [
        len(real_connect_dict[gc1] & real_connect_dict[gc2])
        for gc1, gc2 in itertools.combinations(gc_ids, 2)
    ]

    real_frac_ge1 = np.sum(np.array(real_shared_counts) >= 1) / len(real_shared_counts)

    # Null model using a distance threshold
    def run_null_model(distance_threshold):
        null_fracs = []

        for _ in range(1000):
            null_connect_dict = {}

            for _, gc_row in df_gc.iterrows():
                gc_id = gc_row['GC_ID']
                gc_pos = np.array(gc_row['GC_Center_of_Mass']) * voxel_size
                n_conn = int(gc_row['Contact_MF_No'])

                eligible_mfs = []

                for _, mf_row in df_mf_subset.iterrows():
                    mf_pos = np.array(mf_row['MF_Canter_of_Mass']) * voxel_size
                    dist = np.linalg.norm(gc_pos - mf_pos)

                    if dist <= distance_threshold:
                        eligible_mfs.append(mf_row['MF_ID'])

                selected = np.random.choice(
                    eligible_mfs,
                    min(n_conn, len(eligible_mfs)),
                    replace=False
                ) if eligible_mfs else []

                null_connect_dict[gc_id] = set(selected)

            null_shared_counts = [
                len(null_connect_dict[gc1] & null_connect_dict[gc2])
                for gc1, gc2 in itertools.combinations(null_connect_dict.keys(), 2)
            ]

            frac_ge1 = np.sum(np.array(null_shared_counts) >= 1) / len(null_shared_counts)
            null_fracs.append(frac_ge1)

        return np.array(null_fracs)

    # Run average-distance and maximum-distance null models
    null_avg = run_null_model(avg_distance)
    null_max = run_null_model(max_distance)

    p_val_avg = np.mean(null_avg <= real_frac_ge1)
    p_val_max = np.mean(null_max <= real_frac_ge1)

    # Cohen's d effect sizes
    mean_avg = np.mean(null_avg)
    std_avg = np.std(null_avg, ddof=1)
    cohens_d_avg = (real_frac_ge1 - mean_avg) / std_avg

    mean_max = np.mean(null_max)
    std_max = np.std(null_max, ddof=1)
    cohens_d_max = (real_frac_ge1 - mean_max) / std_max

    print(f"\n[{label}]")
    print(f"Real fraction ≥1 MF: {real_frac_ge1:.4f}")
    print(f"Average distance model: p = {p_val_avg:.4f}, Cohen's d = {cohens_d_avg:.3f}")
    print(f"Maximum distance model: p = {p_val_max:.4f}, Cohen's d = {cohens_d_max:.3f}")

    # Plot null distributions and real value
    plt.figure(figsize=(6, 4))

    bins = np.linspace(
        0,
        max(np.max(null_avg), np.max(null_max), real_frac_ge1),
        30
    )

    plt.hist(
        null_avg,
        bins=bins,
        alpha=0.5,
        label='Null: Average Distance Model',
        density=True,
        color='green'
    )

    plt.hist(
        null_max,
        bins=bins,
        alpha=0.5,
        label='Null: Maximum Distance Model',
        density=True,
        color='lightgreen'
    )

    plt.axvline(
        real_frac_ge1,
        color='black',
        linestyle='--',
        linewidth=2,
        label='Reconstructed Data'
    )

    plt.xlabel('Fraction of GC-GC Pairs Sharing ≥1 MF')
    plt.ylabel('Probability Density')
    plt.title(f'{label}: GC-GC Pairs Sharing ≥1 MF')
    plt.legend()
    plt.tight_layout()

    safe_label = label.replace(" ", "_").replace("+", "pos").replace("−", "neg")
    plt.savefig(f'figures/gc_gc_shared_mf_null_model_ge1_{safe_label}.pdf', format='pdf')

    plt.show()

    return real_frac_ge1, p_val_avg, p_val_max, cohens_d_avg, cohens_d_max, null_avg, null_max


# Run for VGluT1-positive MFs
pos_result = analyze_gc_sharing(
    df_gc, df_mf_vglut1_pos,
    voxel_size, avg_distance, max_distance,
    label='VGluT1+'
)

# Run for VGluT1-negative MFs
neg_result = analyze_gc_sharing(
    df_gc, df_mf_vglut1_neg,
    voxel_size, avg_distance, max_distance,
    label='VGluT1−'
)

# %% [markdown]
9. Evaluate VGluT1+ and VGluT1- input fraction per GC

# %% [markdown]
9.1 Evaluate VGluT1+ input fraction per GC (Figure 2g)

# %% [code]


def compute_vglut1_positive_fraction_per_gc(df_gc, df_mf, voxel_size, average_distance, n_iterations=1000):
    import numpy as np
    import matplotlib as mpl
    import matplotlib.pyplot as plt
    import re
    import pandas as pd
    import seaborn as sns
    from scipy.stats import mannwhitneyu

    # Keep fonts editable in Adobe Illustrator
    mpl.rcParams.update({
        "pdf.fonttype": 42,
        "ps.fonttype": 42,
        "savefig.bbox": "tight",
    })

    # Lookup table: MF_ID to VGluT1 status
    mf_vglut1_lookup = dict(zip(df_mf['MF_ID'], df_mf['VGluT1']))

    # Real data: VGluT1-positive fraction per GC
    real_fractions = []

    for _, row in df_gc.iterrows():
        if pd.isna(row['Connected_MF_ID']):
            continue

        mf_ids = list(map(int, re.findall(r'\d+', str(row['Connected_MF_ID']))))

        if len(mf_ids) == 0:
            continue

        vglut1_pos = sum(mf_vglut1_lookup.get(mf_id, False) for mf_id in mf_ids)
        real_fractions.append(vglut1_pos / len(mf_ids))

    # Null model
    null_fraction_matrix = []

    for _ in range(n_iterations):
        null_fractions = []

        for _, gc_row in df_gc.iterrows():
            gc_pos = np.array(gc_row['GC_Center_of_Mass']) * voxel_size
            n_conn = int(gc_row['Contact_MF_No'])
            eligible_mfs = []

            for _, mf_row in df_mf.iterrows():
                mf_pos = np.array(mf_row['MF_Canter_of_Mass']) * voxel_size
                dist = np.linalg.norm(gc_pos - mf_pos)

                if dist <= average_distance:
                    eligible_mfs.append(mf_row['MF_ID'])

            if not eligible_mfs or n_conn == 0:
                continue

            selected = np.random.choice(
                eligible_mfs,
                min(n_conn, len(eligible_mfs)),
                replace=False
            )

            vglut1_pos = sum(mf_vglut1_lookup.get(mf_id, False) for mf_id in selected)
            null_fractions.append(vglut1_pos / len(selected))

        null_fraction_matrix.append(null_fractions)

    # Convert null results to NumPy array
    null_fraction_matrix = np.array(null_fraction_matrix)
    null_means = np.mean(null_fraction_matrix, axis=0)

    # Mann-Whitney U test
    u_stat, p_val = mannwhitneyu(real_fractions, null_means, alternative='two-sided')
    stat_text = f"U = {u_stat:.1f}, p = {p_val:.2e}"

    # Histogram
    plt.figure(figsize=(6, 4))

    plt.hist(
        real_fractions,
        bins=20,
        alpha=0.6,
        label='Reconstructed Data',
        color='cyan',
        density=True
    )

    plt.hist(
        null_means,
        bins=20,
        alpha=0.6,
        label='Null Model',
        color='gray',
        density=True
    )

    plt.xlabel('Fraction of VGluT1-positive MFs per GC')
    plt.ylabel('Density')
    plt.title('VGluT1-positive Input Fraction per GC\n' + stat_text)
    plt.legend()
    plt.tight_layout()

    plt.savefig('figures/vglut1_positive_fraction_per_gc_histogram.pdf', format='pdf')
    plt.show()

    # Violin plot
    data = {
        'VGluT1-positive Fraction': real_fractions + list(null_means),
        'Source': ['Reconstructed Data'] * len(real_fractions) + ['Null Model'] * len(null_means)
    }

    plt.figure(figsize=(5, 4))

    sns.violinplot(
        x='Source',
        y='VGluT1-positive Fraction',
        data=pd.DataFrame(data),
        palette=['cyan', 'gray']
    )

    plt.title('VGluT1-positive Input Fraction per GC\n' + stat_text)
    plt.tight_layout()

    plt.savefig('figures/vglut1_positive_fraction_per_gc_violinplot.pdf', format='pdf')
    plt.show()

    return real_fractions, null_fraction_matrix, u_stat, p_val


real_fractions, null_fraction_matrix, u_stat, p_val = compute_vglut1_positive_fraction_per_gc(
    df_gc,
    df_mf,
    voxel_size=voxel_size,
    average_distance=avg_distance,
    n_iterations=1000
)

# %% [markdown]
9.2 Evaluate VGluT1- input fraction per GC (Figure 2h)

# %% [code]


def compute_vglut1_negative_fraction_per_gc(df_gc, df_mf, voxel_size, average_distance, n_iterations=1000):
    import numpy as np
    import matplotlib as mpl
    import matplotlib.pyplot as plt
    import re
    import pandas as pd
    import seaborn as sns
    from scipy.stats import mannwhitneyu

    # Keep fonts editable in Adobe Illustrator
    mpl.rcParams.update({
        "pdf.fonttype": 42,
        "ps.fonttype": 42,
        "savefig.bbox": "tight",
    })

    # Lookup table: MF_ID to VGluT1 status
    mf_vglut1_lookup = dict(zip(df_mf['MF_ID'], df_mf['VGluT1']))

    # Real data: VGluT1-negative fraction per GC
    real_fractions = []

    for _, row in df_gc.iterrows():
        if pd.isna(row['Connected_MF_ID']):
            continue

        mf_ids = list(map(int, re.findall(r'\d+', str(row['Connected_MF_ID']))))

        if len(mf_ids) == 0:
            continue

        vglut1_neg = sum(not mf_vglut1_lookup.get(mf_id, False) for mf_id in mf_ids)
        real_fractions.append(vglut1_neg / len(mf_ids))

    # Null model
    null_fraction_matrix = []

    for _ in range(n_iterations):
        null_fractions = []

        for _, gc_row in df_gc.iterrows():
            gc_pos = np.array(gc_row['GC_Center_of_Mass']) * voxel_size
            n_conn = int(gc_row['Contact_MF_No'])
            eligible_mfs = []

            for _, mf_row in df_mf.iterrows():
                mf_pos = np.array(mf_row['MF_Canter_of_Mass']) * voxel_size
                dist = np.linalg.norm(gc_pos - mf_pos)

                if dist <= average_distance:
                    eligible_mfs.append(mf_row['MF_ID'])

            if not eligible_mfs or n_conn == 0:
                continue

            selected = np.random.choice(
                eligible_mfs,
                min(n_conn, len(eligible_mfs)),
                replace=False
            )

            vglut1_neg = sum(not mf_vglut1_lookup.get(mf_id, False) for mf_id in selected)
            null_fractions.append(vglut1_neg / len(selected))

        null_fraction_matrix.append(null_fractions)

    # Convert null results to NumPy array
    null_fraction_matrix = np.array(null_fraction_matrix)
    null_means = np.mean(null_fraction_matrix, axis=0)

    # Mann-Whitney U test
    u_stat, p_val = mannwhitneyu(real_fractions, null_means, alternative='two-sided')
    stat_text = f"U = {u_stat:.1f}, p = {p_val:.2e}"

    # Histogram
    plt.figure(figsize=(6, 4))

    plt.hist(
        real_fractions,
        bins=20,
        alpha=0.6,
        label='Reconstructed Data',
        color='orange',
        density=True
    )

    plt.hist(
        null_means,
        bins=20,
        alpha=0.6,
        label='Null Model',
        color='gray',
        density=True
    )

    plt.xlabel('Fraction of VGluT1-negative MFs per GC')
    plt.ylabel('Density')
    plt.title('VGluT1-negative Input Fraction per GC\n' + stat_text)
    plt.legend()
    plt.tight_layout()

    plt.savefig('figures/vglut1_negative_fraction_per_gc_histogram.pdf', format='pdf')
    plt.show()

    # Violin plot
    data = {
        'VGluT1-negative Fraction': real_fractions + list(null_means),
        'Source': ['Reconstructed Data'] * len(real_fractions) + ['Null Model'] * len(null_means)
    }

    plt.figure(figsize=(5, 4))

    sns.violinplot(
        x='Source',
        y='VGluT1-negative Fraction',
        data=pd.DataFrame(data),
        palette=['orange', 'gray']
    )

    plt.title('VGluT1-negative Input Fraction per GC\n' + stat_text)
    plt.tight_layout()

    plt.savefig('figures/vglut1_negative_fraction_per_gc_violinplot.pdf', format='pdf')
    plt.show()

    return real_fractions, null_fraction_matrix, u_stat, p_val


real_fractions, null_fraction_matrix, u_stat, p_val = compute_vglut1_negative_fraction_per_gc(
    df_gc,
    df_mf,
    voxel_size=voxel_size,
    average_distance=avg_distance,
    n_iterations=1000
)

# %% [markdown]
10. Identify GCs that prefer/avoid VGluT1+ or VGluT- MFs

# %% [markdown]
10.1. Identify GCs that prefer or avoid VGluT1-positive MFs (Figure 2i)

# %% [code]


def compute_gc_specific_vglut1_preferences(
    df_gc,
    df_mf,
    voxel_size,
    average_distance,
    n_iterations=1000,
    upper_thresh=90,
    lower_thresh=10
):
    import numpy as np
    import matplotlib as mpl
    import matplotlib.pyplot as plt
    import re
    import pandas as pd
    from scipy.stats import percentileofscore

    # Keep fonts editable in Adobe Illustrator
    mpl.rcParams.update({
        "pdf.fonttype": 42,
        "ps.fonttype": 42,
        "savefig.bbox": "tight",
    })

    mf_vglut1_lookup = dict(zip(df_mf['MF_ID'], df_mf['VGluT1']))

    real_fractions = []
    gc_ids = []
    gc_null_distributions = []

    for _, gc_row in df_gc.iterrows():
        if pd.isna(gc_row['Connected_MF_ID']) or gc_row['Contact_MF_No'] == 0:
            continue

        mf_ids = list(map(int, re.findall(r'\d+', str(gc_row['Connected_MF_ID']))))

        if len(mf_ids) == 0:
            continue

        gc_id = gc_row['GC_ID']
        gc_ids.append(gc_id)

        # Real VGluT1-positive fraction
        vglut1_real = sum(mf_vglut1_lookup.get(mf_id, False) for mf_id in mf_ids)
        frac_real = vglut1_real / len(mf_ids)
        real_fractions.append(frac_real)

        # Null model for this GC
        gc_pos = np.array(gc_row['GC_Center_of_Mass']) * voxel_size

        eligible_mfs = []

        for _, mf_row in df_mf.iterrows():
            mf_pos = np.array(mf_row['MF_Canter_of_Mass']) * voxel_size

            if np.linalg.norm(gc_pos - mf_pos) <= average_distance:
                eligible_mfs.append(mf_row['MF_ID'])

        null_fracs = []

        if eligible_mfs:
            for _ in range(n_iterations):
                sampled = np.random.choice(
                    eligible_mfs,
                    min(len(mf_ids), len(eligible_mfs)),
                    replace=False
                )

                vglut1_null = sum(mf_vglut1_lookup.get(mf_id, False) for mf_id in sampled)
                null_fracs.append(vglut1_null / len(sampled))

        gc_null_distributions.append(null_fracs)

    # Compute percentile of each GC's real VGluT1-positive fraction against its null distribution
    percentiles = [
        percentileofscore(null_dist, real, kind='mean')
        for real, null_dist in zip(real_fractions, gc_null_distributions)
    ]

    # Classify GCs by percentile thresholds
    preferences = []

    for p in percentiles:
        if p > upper_thresh:
            preferences.append('Prefer_VGluT1+')
        elif p < lower_thresh:
            preferences.append('Avoid_VGluT1+')
        else:
            preferences.append('Neutral')

    # Histogram of per-GC percentiles
    plt.figure(figsize=(6, 4))

    plt.hist(percentiles, bins=20, color='cyan', alpha=0.7)

    plt.axvline(
        upper_thresh,
        color='black',
        linestyle='--',
        label=f'Prefer threshold: {upper_thresh}th percentile'
    )

    plt.axvline(
        lower_thresh,
        color='black',
        linestyle='--',
        label=f'Avoid threshold: {lower_thresh}th percentile'
    )

    plt.xlabel('Percentile of Real VGluT1-positive Fraction vs Null')
    plt.ylabel('Number of GCs')
    plt.title('Per-GC VGluT1-positive Preference Percentiles')
    plt.legend()
    plt.tight_layout()

    plt.savefig('figures/gc_vglut1_positive_preference_percentiles.pdf', format='pdf')
    plt.show()

    # Results table
    df_results = pd.DataFrame({
        'GC_ID': gc_ids,
        'Real_Fraction': real_fractions,
        'Percentile_vs_Null': percentiles,
        'Preference': preferences
    })

    return df_results, gc_null_distributions


df_gc_results, gc_nulls = compute_gc_specific_vglut1_preferences(
    df_gc,
    df_mf,
    voxel_size=voxel_size,
    average_distance=avg_distance,
    n_iterations=1000,
    upper_thresh=90,
    lower_thresh=10
)

prefer_pos = df_gc_results[df_gc_results['Preference'] == 'Prefer_VGluT1+']['GC_ID'].tolist()
avoid_pos = df_gc_results[df_gc_results['Preference'] == 'Avoid_VGluT1+']['GC_ID'].tolist()
neutral_pos = df_gc_results[df_gc_results['Preference'] == 'Neutral']['GC_ID'].tolist()

# %% [markdown]
10.2. dentify GCs that prefer or avoid VGluT1-negative MFs (Figure 2j)

# %% [code]


def compute_gc_specific_vglut1_negative_preferences(
    df_gc,
    df_mf,
    voxel_size,
    average_distance,
    n_iterations=1000,
    upper_thresh=90,
    lower_thresh=10
):
    import numpy as np
    import matplotlib as mpl
    import matplotlib.pyplot as plt
    import re
    import pandas as pd
    from scipy.stats import percentileofscore

    # Keep fonts editable in Adobe Illustrator
    mpl.rcParams.update({
        "pdf.fonttype": 42,
        "ps.fonttype": 42,
        "savefig.bbox": "tight",
    })

    mf_vglut1_lookup = dict(zip(df_mf['MF_ID'], df_mf['VGluT1']))

    real_fractions = []
    gc_ids = []
    gc_null_distributions = []

    for _, gc_row in df_gc.iterrows():
        if pd.isna(gc_row['Connected_MF_ID']) or gc_row['Contact_MF_No'] == 0:
            continue

        mf_ids = list(map(int, re.findall(r'\d+', str(gc_row['Connected_MF_ID']))))

        if len(mf_ids) == 0:
            continue

        gc_id = gc_row['GC_ID']
        gc_ids.append(gc_id)

        # Real VGluT1-negative fraction
        vglut1_negative = sum(not mf_vglut1_lookup.get(mf_id, False) for mf_id in mf_ids)
        frac_real = vglut1_negative / len(mf_ids)
        real_fractions.append(frac_real)

        # Null model for this GC
        gc_pos = np.array(gc_row['GC_Center_of_Mass']) * voxel_size
        eligible_mfs = []

        for _, mf_row in df_mf.iterrows():
            mf_pos = np.array(mf_row['MF_Canter_of_Mass']) * voxel_size

            if np.linalg.norm(gc_pos - mf_pos) <= average_distance:
                eligible_mfs.append(mf_row['MF_ID'])

        null_fracs = []

        if eligible_mfs:
            for _ in range(n_iterations):
                sampled = np.random.choice(
                    eligible_mfs,
                    min(len(mf_ids), len(eligible_mfs)),
                    replace=False
                )

                vglut1_null = sum(not mf_vglut1_lookup.get(mf_id, False) for mf_id in sampled)
                null_fracs.append(vglut1_null / len(sampled))

        gc_null_distributions.append(null_fracs)

    # Compute percentile of each GC's real VGluT1-negative fraction against its null distribution
    percentiles = [
        percentileofscore(null_dist, real, kind='mean')
        for real, null_dist in zip(real_fractions, gc_null_distributions)
    ]

    # Classify GCs by percentile thresholds
    preferences = []

    for p in percentiles:
        if p > upper_thresh:
            preferences.append('Prefer_VGluT1−')
        elif p < lower_thresh:
            preferences.append('Avoid_VGluT1−')
        else:
            preferences.append('Neutral')

    # Histogram of per-GC percentiles
    plt.figure(figsize=(6, 4))

    plt.hist(percentiles, bins=20, color='orange', alpha=0.7)

    plt.axvline(
        upper_thresh,
        color='black',
        linestyle='--',
        label=f'Prefer threshold: {upper_thresh}th percentile'
    )

    plt.axvline(
        lower_thresh,
        color='black',
        linestyle='--',
        label=f'Avoid threshold: {lower_thresh}th percentile'
    )

    plt.xlabel('Percentile of Real VGluT1-negative Fraction vs Null')
    plt.ylabel('Number of GCs')
    plt.title('Per-GC VGluT1-negative Preference Percentiles')
    plt.legend()
    plt.tight_layout()

    plt.savefig('figures/gc_vglut1_negative_preference_percentiles.pdf', format='pdf')
    plt.show()

    # Results table
    df_results = pd.DataFrame({
        'GC_ID': gc_ids,
        'Real_Fraction': real_fractions,
        'Percentile_vs_Null': percentiles,
        'Preference': preferences
    })

    return df_results, gc_null_distributions


df_gc_results_neg, gc_nulls_neg = compute_gc_specific_vglut1_negative_preferences(
    df_gc,
    df_mf,
    voxel_size=voxel_size,
    average_distance=avg_distance,
    n_iterations=1000,
    upper_thresh=90,
    lower_thresh=10
)

prefer_neg = df_gc_results_neg[df_gc_results_neg['Preference'] == 'Prefer_VGluT1−']['GC_ID'].tolist()
avoid_neg = df_gc_results_neg[df_gc_results_neg['Preference'] == 'Avoid_VGluT1−']['GC_ID'].tolist()
neutral_neg = df_gc_results_neg[df_gc_results_neg['Preference'] == 'Neutral']['GC_ID'].tolist()

# %% [markdown]
11. Generate interactive 3D plot with VGluT1-positive or VGluT1-negative preference annotations (Figure 2k)

# %% [code]

import numpy as np
import pandas as pd
import plotly.graph_objects as go

# Unit conversion: 1 unit = 8 nm (x,y) and 30 nm (z) -> µm
XY_UM_PER_UNIT = 0.008
Z_UM_PER_UNIT = 0.03


# Helper function to extract coordinates in µm
def get_xyz_um_from_row(row, kind="gc"):
    """
    Return (x_um, y_um, z_um) for a dataframe row.
    Prefers explicit x/y/z columns; otherwise uses Center_of_Mass fields.
    """

    # Explicit coordinate columns
    if all(c in row.index for c in ("x", "y", "z")):
        return (
            float(row["x"]) * XY_UM_PER_UNIT,
            float(row["y"]) * XY_UM_PER_UNIT,
            float(row["z"]) * Z_UM_PER_UNIT
        )

    # Center-of-mass fields
    if kind.lower().startswith("gc"):
        com_keys = ["GC_Center_of_Mass", "Center_of_Mass", "COM"]
    else:
        com_keys = [
            "MF_Center_of_Mass",
            "MF_Canter_of_Mass",
            "Center_of_Mass",
            "COM"
        ]

    pos = None

    for k in com_keys:
        if k in row.index:
            val = row[k]

            if val is not None and not (isinstance(val, float) and np.isnan(val)):
                pos = np.array(val)
                break

    if pos is None:
        raise KeyError(f"No coordinates found for row (kind={kind}).")

    if len(pos) != 3:
        raise ValueError(f"Expected 3 coordinate values, got {pos}")

    x_u, y_u, z_u = float(pos[0]), float(pos[1]), float(pos[2])

    return (
        x_u * XY_UM_PER_UNIT,
        y_u * XY_UM_PER_UNIT,
        z_u * Z_UM_PER_UNIT
    )


# Three-category GC classification
# Priority: Prefer VGluT1+ > Prefer VGluT1− > Other
def classify_gc_three(gc_id):
    if gc_id in prefer_pos:
        return "Prefer VGluT1+"
    elif gc_id in prefer_neg:
        return "Prefer VGluT1−"
    else:
        return "Other"


df_gc = df_gc.copy()
df_gc["Preference3"] = df_gc["GC_ID"].apply(classify_gc_three)

# Colors for GC categories
three_colors = {
    "Prefer VGluT1+": "dodgerblue",
    "Prefer VGluT1−": "tomato",
    "Other": "lightblue",
}


# Build GC traces
gc_traces = []

for cat in ["Prefer VGluT1+", "Prefer VGluT1−", "Other"]:

    sub = df_gc[df_gc["Preference3"] == cat]

    if sub.empty:
        continue

    xs, ys, zs = [], [], []

    for _, r in sub.iterrows():
        x_um, y_um, z_um = get_xyz_um_from_row(r, kind="gc")

        xs.append(x_um)
        ys.append(y_um)
        zs.append(z_um)

    gc_traces.append(go.Scatter3d(
        x=xs,
        y=ys,
        z=zs,
        mode="markers",
        marker=dict(size=7, color=three_colors[cat]),
        name=f'GC ({cat})',
        customdata=sub["GC_ID"],
        hovertemplate=(
            "GC ID=%{customdata}<br>"
            "x=%{x:.3f} µm<br>"
            "y=%{y:.3f} µm<br>"
            "z=%{z:.3f} µm<br>"
            f"Class={cat}<extra></extra>"
        )
    ))


# MF traces
mf_pos_df = df_mf[df_mf['VGluT1']]
mf_neg_df = df_mf[~df_mf['VGluT1']]

xpos, ypos, zpos = zip(*[
    get_xyz_um_from_row(r, kind="mf")
    for _, r in mf_pos_df.iterrows()
])

xneg, yneg, zneg = zip(*[
    get_xyz_um_from_row(r, kind="mf")
    for _, r in mf_neg_df.iterrows()
])

mf_trace_pos = go.Scatter3d(
    x=xpos,
    y=ypos,
    z=zpos,
    mode="markers",
    marker=dict(size=4, color="cyan"),
    name="MF (VGluT1⁺)",
    customdata=mf_pos_df["MF_ID"],
    hovertemplate=(
        "MF ID=%{customdata}<br>"
        "x=%{x:.3f} µm<br>"
        "y=%{y:.3f} µm<br>"
        "z=%{z:.3f} µm<extra></extra>"
    )
)

mf_trace_neg = go.Scatter3d(
    x=xneg,
    y=yneg,
    z=zneg,
    mode="markers",
    marker=dict(size=4, color="orange"),
    name="MF (VGluT1⁻)",
    customdata=mf_neg_df["MF_ID"],
    hovertemplate=(
        "MF ID=%{customdata}<br>"
        "x=%{x:.3f} µm<br>"
        "y=%{y:.3f} µm<br>"
        "z=%{z:.3f} µm<extra></extra>"
    )
)


# Connection lines
line_traces = []

for _, mf_row in df_mf.iterrows():

    try:
        mx, my, mz = get_xyz_um_from_row(mf_row, kind="mf")
    except Exception:
        continue

    connected_gc_ids = []

    if pd.notna(mf_row.get("Connected_GC_ID", None)):
        connected_gc_ids = [
            s.strip()
            for s in str(mf_row["Connected_GC_ID"]).split(",")
            if s.strip()
        ]

    for gc_id_str in connected_gc_ids:

        try:
            gid = int(gc_id_str)
        except ValueError:
            continue

        gc_row = df_gc[df_gc["GC_ID"] == gid]

        if gc_row.empty:
            continue

        gx, gy, gz = get_xyz_um_from_row(gc_row.iloc[0], kind="gc")

        line_traces.append(go.Scatter3d(
            x=[mx, gx],
            y=[my, gy],
            z=[mz, gz],
            mode="lines",
            line=dict(color="lightgray", width=1),
            hoverinfo="skip",
            showlegend=False
        ))


# Final figure
fig = go.Figure(
    data=gc_traces + [mf_trace_pos, mf_trace_neg] + line_traces
)

fig.update_layout(
    title="Granule Cell Preferences for VGluT1 Inputs",
    scene=dict(
        xaxis_title="X (µm)",
        yaxis_title="Y (µm)",
        zaxis_title="Z (µm)",
        aspectmode="data"
    ),
    legend=dict(itemsizing="constant")
)

# Save interactive figure
fig.write_html('figures/interactive_3d_gc_vglut1_preference_categories_um.html')

# fig.show()

# %% [markdown]
12. MF-centered Null modeling with avergage distance (Adult Model) or maxium distance (Permissive Upper-Bound Model) (Figure 3d)

# %% [code]


import itertools
import numpy as np
import pandas as pd
import matplotlib as mpl
import matplotlib.pyplot as plt
import re

# Keep fonts editable in Adobe Illustrator
mpl.rcParams.update({
    "pdf.fonttype": 42,
    "ps.fonttype": 42,
    "savefig.bbox": "tight",
})

# Compute number of GCs each MF connects to
def count_connected_gcs(gc_str):
    if pd.isna(gc_str):
        return 0
    return len(re.findall(r'\d+', str(gc_str)))

df_mf['Contact_GC_No'] = df_mf['Connected_GC_ID'].apply(count_connected_gcs)

# Real MF-to-GC connectivity
real_connect_dict = {
    row['MF_ID']: set(map(int, re.findall(r'\d+', str(row['Connected_GC_ID']))))
    if pd.notna(row['Connected_GC_ID']) else set()
    for _, row in df_mf.iterrows()
}

mf_ids = list(real_connect_dict.keys())

real_shared_counts = [
    len(real_connect_dict[mf1] & real_connect_dict[mf2])
    for mf1, mf2 in itertools.combinations(mf_ids, 2)
]

real_frac_ge1 = np.sum(np.array(real_shared_counts) >= 1) / len(real_shared_counts)


# Null model using average GC-MF distance
n_iterations = 1000
null_fracs_ge1_avg = []

for _ in range(n_iterations):
    null_connect_dict = {}

    for _, mf_row in df_mf.iterrows():
        mf_id = mf_row['MF_ID']
        mf_pos = np.array(mf_row['MF_Canter_of_Mass']) * voxel_size
        n_conn = mf_row['Contact_GC_No']

        eligible_gcs = []

        for _, gc_row in df_gc.iterrows():
            gc_pos = np.array(gc_row['GC_Center_of_Mass']) * voxel_size
            dist = np.linalg.norm(mf_pos - gc_pos)

            if dist <= avg_distance:
                eligible_gcs.append(gc_row['GC_ID'])

        selected = np.random.choice(
            eligible_gcs,
            min(n_conn, len(eligible_gcs)),
            replace=False
        ) if eligible_gcs else []

        null_connect_dict[mf_id] = set(selected)

    null_shared_counts = [
        len(null_connect_dict[mf1] & null_connect_dict[mf2])
        for mf1, mf2 in itertools.combinations(null_connect_dict.keys(), 2)
    ]

    frac_ge1 = np.sum(np.array(null_shared_counts) >= 1) / len(null_shared_counts)
    null_fracs_ge1_avg.append(frac_ge1)

p_val_avg = np.mean(np.array(null_fracs_ge1_avg) <= real_frac_ge1)

print(f"P-value (real < null, average distance model): {p_val_avg:.4f}")


# Null model using maximum GC-MF distance
null_fracs_ge1_max = []

for _ in range(n_iterations):
    null_connect_dict = {}

    for _, mf_row in df_mf.iterrows():
        mf_id = mf_row['MF_ID']
        mf_pos = np.array(mf_row['MF_Canter_of_Mass']) * voxel_size
        n_conn = mf_row['Contact_GC_No']

        eligible_gcs = []

        for _, gc_row in df_gc.iterrows():
            gc_pos = np.array(gc_row['GC_Center_of_Mass']) * voxel_size
            dist = np.linalg.norm(mf_pos - gc_pos)

            if dist <= max_distance:
                eligible_gcs.append(gc_row['GC_ID'])

        selected = np.random.choice(
            eligible_gcs,
            min(n_conn, len(eligible_gcs)),
            replace=False
        ) if eligible_gcs else []

        null_connect_dict[mf_id] = set(selected)

    null_shared_counts = [
        len(null_connect_dict[mf1] & null_connect_dict[mf2])
        for mf1, mf2 in itertools.combinations(null_connect_dict.keys(), 2)
    ]

    frac_ge1 = np.sum(np.array(null_shared_counts) >= 1) / len(null_shared_counts)
    null_fracs_ge1_max.append(frac_ge1)

p_val_max = np.mean(np.array(null_fracs_ge1_max) <= real_frac_ge1)

print(f"P-value (real < null, maximum distance model): {p_val_max:.4f}")


# Cohen's d effect sizes
mean_null_avg = np.mean(null_fracs_ge1_avg)
std_null_avg = np.std(null_fracs_ge1_avg, ddof=1)
cohens_d_avg = (real_frac_ge1 - mean_null_avg) / std_null_avg

mean_null_max = np.mean(null_fracs_ge1_max)
std_null_max = np.std(null_fracs_ge1_max, ddof=1)
cohens_d_max = (real_frac_ge1 - mean_null_max) / std_null_max

print(f"Average distance model: p = {p_val_avg:.4f}, Cohen's d = {cohens_d_avg:.3f}")
print(f"Maximum distance model: p = {p_val_max:.4f}, Cohen's d = {cohens_d_max:.3f}")


# Plot null distributions and real value
plt.figure(figsize=(6, 4))

plt.hist(
    null_fracs_ge1_avg,
    bins=30,
    color='green',
    alpha=0.6,
    label='Null: Average Distance Model',
    density=True
)

plt.hist(
    null_fracs_ge1_max,
    bins=30,
    color='lightgreen',
    alpha=0.6,
    label='Null: Maximum Distance Model',
    density=True
)

plt.axvline(
    real_frac_ge1,
    color='black',
    linestyle='--',
    linewidth=2,
    label='Reconstructed Data'
)

plt.xlabel('Fraction of MF-MF Pairs Sharing ≥1 GC')
plt.ylabel('Probability Density')
plt.title('MF-MF Pairs Sharing ≥1 GC')
plt.legend()
plt.tight_layout()

plt.savefig('figures/mf_mf_shared_gc_null_model_ge1.pdf', format='pdf')
plt.show()

# %% [markdown]
13. MF-based Null modeling with avergage distance (Adult Model) or maxium distance (Permissive Upper-Bound Model), , analyzed separately for VGluT1-positive and VGluT1-negative MFs (Figure 3g, h)


# %% [code]


def run_mf_centered_null_model_by_vglut1_status(
    df_gc,
    df_mf,
    voxel_size,
    avg_distance,
    max_distance,
    n_iterations=1000,
    vglut1_positive=True
):
    import itertools
    import numpy as np
    import pandas as pd
    import matplotlib as mpl
    import matplotlib.pyplot as plt
    import re

    # Keep fonts editable in Adobe Illustrator
    mpl.rcParams.update({
        "pdf.fonttype": 42,
        "ps.fonttype": 42,
        "savefig.bbox": "tight",
    })

    # Filter MFs by VGluT1 status
    df_mf_sub = df_mf[df_mf['VGluT1'] == vglut1_positive].copy()

    # Compute number of connected GCs for each MF
    df_mf_sub['Contact_GC_No'] = df_mf_sub['Connected_GC_ID'].apply(
        lambda x: len(re.findall(r'\d+', str(x))) if pd.notna(x) else 0
    )

    # Real MF-to-GC connectivity
    real_connect_dict = {
        row['MF_ID']: set(map(int, re.findall(r'\d+', str(row['Connected_GC_ID']))))
        if pd.notna(row['Connected_GC_ID']) else set()
        for _, row in df_mf_sub.iterrows()
    }

    mf_ids = list(real_connect_dict.keys())

    real_shared_counts = [
        len(real_connect_dict[mf1] & real_connect_dict[mf2])
        for mf1, mf2 in itertools.combinations(mf_ids, 2)
    ]

    real_frac_ge1 = np.sum(np.array(real_shared_counts) >= 1) / len(real_shared_counts)

    # Null model using average GC-MF distance
    null_fracs_ge1_avg = []

    for _ in range(n_iterations):
        null_connect_dict = {}

        for _, mf_row in df_mf_sub.iterrows():
            mf_id = mf_row['MF_ID']
            mf_pos = np.array(mf_row['MF_Canter_of_Mass']) * voxel_size
            n_conn = mf_row['Contact_GC_No']

            eligible_gcs = []

            for _, gc_row in df_gc.iterrows():
                gc_pos = np.array(gc_row['GC_Center_of_Mass']) * voxel_size
                dist = np.linalg.norm(mf_pos - gc_pos)

                if dist <= avg_distance:
                    eligible_gcs.append(gc_row['GC_ID'])

            selected = np.random.choice(
                eligible_gcs,
                min(n_conn, len(eligible_gcs)),
                replace=False
            ) if eligible_gcs else []

            null_connect_dict[mf_id] = set(selected)

        null_shared_counts = [
            len(null_connect_dict[mf1] & null_connect_dict[mf2])
            for mf1, mf2 in itertools.combinations(null_connect_dict.keys(), 2)
        ]

        frac_ge1 = np.sum(np.array(null_shared_counts) >= 1) / len(null_shared_counts)
        null_fracs_ge1_avg.append(frac_ge1)

    # Null model using maximum GC-MF distance
    null_fracs_ge1_max = []

    for _ in range(n_iterations):
        null_connect_dict = {}

        for _, mf_row in df_mf_sub.iterrows():
            mf_id = mf_row['MF_ID']
            mf_pos = np.array(mf_row['MF_Canter_of_Mass']) * voxel_size
            n_conn = mf_row['Contact_GC_No']

            eligible_gcs = []

            for _, gc_row in df_gc.iterrows():
                gc_pos = np.array(gc_row['GC_Center_of_Mass']) * voxel_size
                dist = np.linalg.norm(mf_pos - gc_pos)

                if dist <= max_distance:
                    eligible_gcs.append(gc_row['GC_ID'])

            selected = np.random.choice(
                eligible_gcs,
                min(n_conn, len(eligible_gcs)),
                replace=False
            ) if eligible_gcs else []

            null_connect_dict[mf_id] = set(selected)

        null_shared_counts = [
            len(null_connect_dict[mf1] & null_connect_dict[mf2])
            for mf1, mf2 in itertools.combinations(null_connect_dict.keys(), 2)
        ]

        frac_ge1 = np.sum(np.array(null_shared_counts) >= 1) / len(null_shared_counts)
        null_fracs_ge1_max.append(frac_ge1)

    # P-values
    p_val_avg = np.mean(np.array(null_fracs_ge1_avg) <= real_frac_ge1)
    p_val_max = np.mean(np.array(null_fracs_ge1_max) <= real_frac_ge1)

    # Cohen's d effect sizes
    mean_avg = np.mean(null_fracs_ge1_avg)
    std_avg = np.std(null_fracs_ge1_avg, ddof=1)
    cohens_d_avg = (real_frac_ge1 - mean_avg) / std_avg

    mean_max = np.mean(null_fracs_ge1_max)
    std_max = np.std(null_fracs_ge1_max, ddof=1)
    cohens_d_max = (real_frac_ge1 - mean_max) / std_max

    # Plot null distributions and real value
    label = 'VGluT1+' if vglut1_positive else 'VGluT1−'

    plt.figure(figsize=(6, 4))

    plt.hist(
        null_fracs_ge1_avg,
        bins=30,
        color='green',
        alpha=0.6,
        label='Null: Average Distance Model',
        density=True
    )

    plt.hist(
        null_fracs_ge1_max,
        bins=30,
        color='lightgreen',
        alpha=0.6,
        label='Null: Maximum Distance Model',
        density=True
    )

    plt.axvline(
        real_frac_ge1,
        color='black',
        linestyle='--',
        linewidth=2,
        label='Reconstructed Data'
    )

    plt.xlabel(f'Fraction of {label} MF-MF Pairs Sharing ≥1 GC')
    plt.ylabel('Probability Density')
    plt.title(f'{label} MF-MF Pairs Sharing ≥1 GC')
    plt.legend()
    plt.tight_layout()

    safe_label = 'vglut1_positive' if vglut1_positive else 'vglut1_negative'
    plt.savefig(f'figures/mf_mf_shared_gc_null_model_ge1_{safe_label}.pdf', format='pdf')
    plt.show()

    # Print results
    print(f"\nResults for {label}:")
    print(f"Real MF-MF sharing fraction ≥1 GC: {real_frac_ge1:.4f}")
    print(f"Average distance model: p = {p_val_avg:.4f}, Cohen's d = {cohens_d_avg:.3f}")
    print(f"Maximum distance model: p = {p_val_max:.4f}, Cohen's d = {cohens_d_max:.3f}")

    return {
        'label': label,
        'real': real_frac_ge1,
        'null_avg': null_fracs_ge1_avg,
        'null_max': null_fracs_ge1_max,
        'p_val_avg': p_val_avg,
        'p_val_max': p_val_max,
        'cohens_d_avg': cohens_d_avg,
        'cohens_d_max': cohens_d_max
    }


# Run separately for VGluT1-positive and VGluT1-negative MFs
result_pos = run_mf_centered_null_model_by_vglut1_status(
    df_gc,
    df_mf,
    voxel_size=voxel_size,
    avg_distance=avg_distance,
    max_distance=max_distance,
    n_iterations=1000,
    vglut1_positive=True
)

result_neg = run_mf_centered_null_model_by_vglut1_status(
    df_gc,
    df_mf,
    voxel_size=voxel_size,
    avg_distance=avg_distance,
    max_distance=max_distance,
    n_iterations=1000,
    vglut1_positive=False
)

# %% [markdown]
14. Examine whether VGluT1 + MF tend to connect tp GCs that prefer them

# %% [markdown]
14.1. Test whether VGluT1-positive MFs preferentially connect to GCs that prefer VGluT1-positive input (Figure 3g)


# %% [code]


def null_model_mf_targeting_prefer_pos(
    df_gc,
    df_mf,
    prefer_pos,
    voxel_size,
    avg_distance,
    n_iterations=1000
):
    import numpy as np
    import pandas as pd
    import re
    import matplotlib as mpl
    import matplotlib.pyplot as plt
    from scipy.stats import percentileofscore

    # Keep fonts editable in Adobe Illustrator
    mpl.rcParams.update({
        "pdf.fonttype": 42,
        "ps.fonttype": 42,
        "savefig.bbox": "tight",
    })

    prefer_pos_set = set(prefer_pos)

    # Real data: for each VGluT1-positive MF, compute fraction of connected GCs that prefer VGluT1-positive input
    real_fractions = []
    df_mf_pos = df_mf[df_mf['VGluT1']]

    for _, row in df_mf_pos.iterrows():
        connected_gc_ids = (
            set(map(int, re.findall(r'\d+', str(row['Connected_GC_ID']))))
            if pd.notna(row['Connected_GC_ID']) else set()
        )

        if len(connected_gc_ids) == 0:
            continue

        n_prefer = len(connected_gc_ids & prefer_pos_set)
        real_fractions.append(n_prefer / len(connected_gc_ids))

    real_mean = np.mean(real_fractions)

    # Null model
    null_means = []

    for _ in range(n_iterations):
        null_fractions = []

        for _, row in df_mf_pos.iterrows():
            mf_pos = np.array(row['MF_Canter_of_Mass']) * voxel_size

            n_conn = (
                len(re.findall(r'\d+', str(row['Connected_GC_ID'])))
                if pd.notna(row['Connected_GC_ID']) else 0
            )

            if n_conn == 0:
                continue

            eligible_gcs = []

            for _, gc_row in df_gc.iterrows():
                gc_pos = np.array(gc_row['GC_Center_of_Mass']) * voxel_size
                dist = np.linalg.norm(mf_pos - gc_pos)

                if dist <= avg_distance:
                    eligible_gcs.append(gc_row['GC_ID'])

            if len(eligible_gcs) < n_conn:
                continue

            sampled = np.random.choice(eligible_gcs, n_conn, replace=False)
            n_prefer = sum(gc in prefer_pos_set for gc in sampled)

            null_fractions.append(n_prefer / n_conn)

        if null_fractions:
            null_means.append(np.mean(null_fractions))

    # P-value and percentile
    p_val = np.mean(np.array(null_means) >= real_mean)
    percentile = percentileofscore(null_means, real_mean, kind='mean')

    # Plot null distribution and real value
    plt.figure(figsize=(6, 4))

    plt.hist(
        null_means,
        bins=30,
        color='cyan',
        alpha=0.6,
        density=True,
        label='Null Distribution'
    )

    plt.axvline(
        real_mean,
        color='black',
        linestyle='--',
        linewidth=2,
        label='Reconstructed Data'
    )

    plt.xlabel('Mean Fraction of Connected GCs That Prefer VGluT1-positive Input')
    plt.ylabel('Probability Density')
    plt.title(
        f'VGluT1-positive MF Targeting of VGluT1-positive-preferring GCs\n'
        f'Real = {real_mean:.3f}, p = {p_val:.2e}'
    )
    plt.legend()
    plt.tight_layout()

    plt.savefig('figures/vglut1_positive_mf_targeting_prefer_positive_gc_null_model.pdf', format='pdf')
    plt.show()

    return {
        'real_mean_fraction': real_mean,
        'null_mean_distribution': null_means,
        'p_value': p_val,
        'percentile': percentile
    }


result = null_model_mf_targeting_prefer_pos(
    df_gc,
    df_mf,
    prefer_pos=prefer_pos,
    voxel_size=voxel_size,
    avg_distance=avg_distance,
    n_iterations=1000
)

# %% [markdown]
14.2. Test whether VGluT1-negative MFs preferentially connect to GCs that prefer VGluT1-negative input (Figure 3h)

# %% [code]


def null_model_mf_targeting_prefer_neg(
    df_gc,
    df_mf,
    prefer_neg,
    voxel_size,
    avg_distance,
    n_iterations=1000
):
    import numpy as np
    import pandas as pd
    import re
    import matplotlib as mpl
    import matplotlib.pyplot as plt
    from scipy.stats import percentileofscore

    # Keep fonts editable in Adobe Illustrator
    mpl.rcParams.update({
        "pdf.fonttype": 42,
        "ps.fonttype": 42,
        "savefig.bbox": "tight",
    })

    prefer_neg_set = set(prefer_neg)

    # Real data: for each VGluT1-negative MF, compute fraction of connected GCs that prefer VGluT1-negative input
    real_fractions = []

    df_mf_neg = df_mf[~df_mf['VGluT1']]

    for _, row in df_mf_neg.iterrows():

        connected_gc_ids = (
            set(map(int, re.findall(r'\d+', str(row['Connected_GC_ID']))))
            if pd.notna(row['Connected_GC_ID']) else set()
        )

        if len(connected_gc_ids) == 0:
            continue

        n_prefer = len(connected_gc_ids & prefer_neg_set)
        real_fractions.append(n_prefer / len(connected_gc_ids))

    real_mean = np.mean(real_fractions)

    # Null model
    null_means = []

    for _ in range(n_iterations):
        null_fractions = []

        for _, row in df_mf_neg.iterrows():

            mf_pos = np.array(row['MF_Canter_of_Mass']) * voxel_size

            n_conn = (
                len(re.findall(r'\d+', str(row['Connected_GC_ID'])))
                if pd.notna(row['Connected_GC_ID']) else 0
            )

            if n_conn == 0:
                continue

            eligible_gcs = []

            for _, gc_row in df_gc.iterrows():
                gc_pos = np.array(gc_row['GC_Center_of_Mass']) * voxel_size
                dist = np.linalg.norm(mf_pos - gc_pos)

                if dist <= avg_distance:
                    eligible_gcs.append(gc_row['GC_ID'])

            if len(eligible_gcs) < n_conn:
                continue

            sampled = np.random.choice(eligible_gcs, n_conn, replace=False)

            n_prefer = sum(gc in prefer_neg_set for gc in sampled)
            null_fractions.append(n_prefer / n_conn)

        if null_fractions:
            null_means.append(np.mean(null_fractions))

    # P-value and percentile
    p_val = np.mean(np.array(null_means) >= real_mean)
    percentile = percentileofscore(null_means, real_mean, kind='mean')

    # Plot null distribution and real value
    plt.figure(figsize=(6, 4))

    plt.hist(
        null_means,
        bins=30,
        color='orange',
        alpha=0.6,
        density=True,
        label='Null Distribution'
    )

    plt.axvline(
        real_mean,
        color='black',
        linestyle='--',
        linewidth=2,
        label='Reconstructed Data'
    )

    plt.xlabel('Mean Fraction of Connected GCs That Prefer VGluT1-negative Input')
    plt.ylabel('Probability Density')

    plt.title(
        f'VGluT1-negative MF Targeting of VGluT1-negative-preferring GCs\n'
        f'Real = {real_mean:.3f}, p = {p_val:.2e}'
    )

    plt.legend()
    plt.tight_layout()

    plt.savefig(
        'figures/vglut1_negative_mf_targeting_prefer_negative_gc_null_model.pdf',
        format='pdf'
    )

    plt.show()

    return {
        'real_mean_fraction': real_mean,
        'null_mean_distribution': null_means,
        'p_value': p_val,
        'percentile': percentile
    }


result_neg = null_model_mf_targeting_prefer_neg(
    df_gc,
    df_mf,
    prefer_neg=prefer_neg,
    voxel_size=voxel_size,
    avg_distance=avg_distance,
    n_iterations=1000
)

# %% [markdown]
15. Evaluate MF target diversity, excluding MFs connected to fewer than two GCs (Figure 3i)


If a mossy fiber connects only to 'pos' GCs → diversity = 1

If it connects to both 'pos' and 'neutral' → diversity = 2

If it connects to all three types → diversity = 3

# %% [code]


def evaluate_mf_target_diversity(
    df_gc,
    df_mf,
    prefer_pos,
    prefer_neg,
    voxel_size,
    avg_distance,
    n_iterations=1000
):
    import numpy as np
    import pandas as pd
    import re
    import matplotlib as mpl
    import matplotlib.pyplot as plt

    # Keep fonts editable in Adobe Illustrator
    mpl.rcParams.update({
        "pdf.fonttype": 42,
        "ps.fonttype": 42,
        "savefig.bbox": "tight",
    })

    # Build GC preference map
    prefer_pos_set = set(prefer_pos)
    prefer_neg_set = set(prefer_neg)
    all_gc_ids = set(df_gc['GC_ID'])

    def gc_label(gc_id):
        if gc_id in prefer_pos_set:
            return 'pos'
        elif gc_id in prefer_neg_set:
            return 'neg'
        elif gc_id in all_gc_ids:
            return 'neutral'
        return None

    # Real data: target diversity per MF
    mf_diversity_real = []

    for _, row in df_mf.iterrows():
        connected_gc_ids = (
            set(map(int, re.findall(r'\d+', str(row['Connected_GC_ID']))))
            if pd.notna(row['Connected_GC_ID']) else set()
        )

        if len(connected_gc_ids) < 2:
            continue

        categories = set(gc_label(gc) for gc in connected_gc_ids)
        categories.discard(None)

        mf_diversity_real.append(len(categories))

    # Null model
    mf_diversity_null_all = []

    for _ in range(n_iterations):
        mf_diversity_null = []

        for _, row in df_mf.iterrows():
            mf_pos = np.array(row['MF_Canter_of_Mass']) * voxel_size

            n_conn = (
                len(re.findall(r'\d+', str(row['Connected_GC_ID'])))
                if pd.notna(row['Connected_GC_ID']) else 0
            )

            if n_conn < 2:
                continue

            eligible_gcs = []

            for _, gc_row in df_gc.iterrows():
                gc_pos = np.array(gc_row['GC_Center_of_Mass']) * voxel_size

                if np.linalg.norm(mf_pos - gc_pos) <= avg_distance:
                    eligible_gcs.append(gc_row['GC_ID'])

            if len(eligible_gcs) < n_conn:
                continue

            sampled = np.random.choice(eligible_gcs, n_conn, replace=False)

            categories = set(gc_label(gc) for gc in sampled)
            categories.discard(None)

            mf_diversity_null.append(len(categories))

        if mf_diversity_null:
            mf_diversity_null_all.append(np.mean(mf_diversity_null))

    real_mean_diversity = np.mean(mf_diversity_real)
    p_val = np.mean(np.array(mf_diversity_null_all) >= real_mean_diversity)

    # Plot null distribution and real value
    plt.figure(figsize=(6, 4))

    plt.hist(
        mf_diversity_null_all,
        bins=30,
        color='gray',
        alpha=0.6,
        label='Null Model',
        density=True
    )

    plt.axvline(
        real_mean_diversity,
        color='black',
        linestyle='--',
        linewidth=2,
        label='Reconstructed Data'
    )

    plt.xlabel('Mean Number of GC Preference Types per MF')
    plt.ylabel('Probability Density')
    plt.title(f'MF Target Diversity\nReal = {real_mean_diversity:.2f}, p = {p_val:.2e}')
    plt.legend()
    plt.tight_layout()

    plt.savefig('figures/mf_target_diversity_null_model.pdf', format='pdf')
    plt.show()

    return {
        'real_mean_diversity': real_mean_diversity,
        'null_mean_distribution': mf_diversity_null_all,
        'p_value': p_val
    }


result_diversity = evaluate_mf_target_diversity(
    df_gc,
    df_mf,
    prefer_pos=prefer_pos,
    prefer_neg=prefer_neg,
    voxel_size=voxel_size,
    avg_distance=avg_distance,
    n_iterations=1000
)

# %% [markdown]
15.1. Evaluate MF target diversity separately for VGluT1-positive and VGluT1-negative MFs (Figure 3j, k)

# %% [code]


def evaluate_mf_target_diversity_by_type(
    df_gc,
    df_mf,
    prefer_pos,
    prefer_neg,
    voxel_size,
    avg_distance,
    n_iterations=1000
):
    import numpy as np
    import pandas as pd
    import re
    import matplotlib as mpl
    import matplotlib.pyplot as plt
    from scipy.stats import percentileofscore

    # Keep fonts editable in Adobe Illustrator
    mpl.rcParams.update({
        "pdf.fonttype": 42,
        "ps.fonttype": 42,
        "savefig.bbox": "tight",
    })

    # Build GC preference map
    prefer_pos_set = set(prefer_pos)
    prefer_neg_set = set(prefer_neg)
    all_gc_ids = set(df_gc['GC_ID'])

    def gc_label(gc_id):
        if gc_id in prefer_pos_set:
            return 'pos'
        elif gc_id in prefer_neg_set:
            return 'neg'
        elif gc_id in all_gc_ids:
            return 'neutral'
        return None

    results = {}

    for vglut_status, label in zip([True, False], ['VGluT1+', 'VGluT1−']):
        df_mf_sub = df_mf[df_mf['VGluT1'] == vglut_status].copy()

        if df_mf_sub.empty:
            continue

        print(f"\nAnalyzing {label} MFs — total: {len(df_mf_sub)}")

        # Real data
        real_diversity = []

        for _, row in df_mf_sub.iterrows():
            gc_ids = (
                set(map(int, re.findall(r'\d+', str(row['Connected_GC_ID']))))
                if pd.notna(row['Connected_GC_ID']) else set()
            )

            if len(gc_ids) < 2:
                continue

            categories = set(gc_label(gc) for gc in gc_ids)
            categories.discard(None)

            real_diversity.append(len(categories))

        real_mean = np.mean(real_diversity) if real_diversity else 0

        print(f"{label}: Real mean diversity = {real_mean:.3f} (n = {len(real_diversity)})")

        # Null model
        null_means = []

        for _ in range(n_iterations):
            null_div = []

            for _, row in df_mf_sub.iterrows():
                mf_pos = np.array(row['MF_Canter_of_Mass']) * voxel_size

                n_conn = (
                    len(re.findall(r'\d+', str(row['Connected_GC_ID'])))
                    if pd.notna(row['Connected_GC_ID']) else 0
                )

                if n_conn < 2:
                    continue

                eligible_gcs = []

                for _, gc_row in df_gc.iterrows():
                    gc_pos = np.array(gc_row['GC_Center_of_Mass']) * voxel_size

                    if np.linalg.norm(mf_pos - gc_pos) <= avg_distance:
                        eligible_gcs.append(gc_row['GC_ID'])

                if len(eligible_gcs) < n_conn:
                    continue

                sampled = np.random.choice(eligible_gcs, n_conn, replace=False)

                categories = set(gc_label(gc) for gc in sampled)
                categories.discard(None)

                null_div.append(len(categories))

            if null_div:
                null_means.append(np.mean(null_div))

        # Statistics
        p_val = np.mean(np.array(null_means) >= real_mean)
        percentile = percentileofscore(null_means, real_mean, kind='mean')

        # Plot null distribution and real value
        plt.figure(figsize=(6, 4))

        plt.hist(
            null_means,
            bins=30,
            color='gray',
            alpha=0.6,
            density=True,
            label='Null Model'
        )

        plt.axvline(
            real_mean,
            color='black',
            linestyle='--',
            linewidth=2,
            label='Reconstructed Data'
        )

        plt.xlabel(f'Mean Number of GC Preference Types per MF ({label})')
        plt.ylabel('Probability Density')
        plt.title(f'{label} MF Target Diversity\nReal = {real_mean:.2f}, p = {p_val:.2e}')
        plt.legend()
        plt.tight_layout()

        safe_label = 'vglut1_positive' if vglut_status else 'vglut1_negative'
        plt.savefig(f'figures/mf_target_diversity_{safe_label}.pdf', format='pdf')
        plt.show()

        results[label] = {
            'real_mean': real_mean,
            'null_mean_distribution': null_means,
            'p_value': p_val,
            'percentile': percentile,
            'n_real_mfs': len(real_diversity)
        }

    return results


results_by_mf_type = evaluate_mf_target_diversity_by_type(
    df_gc,
    df_mf,
    prefer_pos=prefer_pos,
    prefer_neg=prefer_neg,
    voxel_size=voxel_size,
    avg_distance=avg_distance,
    n_iterations=1000
)
